# Supplementary material for: 3-(tert-But­oxy­carbon­yl)-2-(4-chloro­phen­yl)-1,3-thia­zolidine-4-carb­oxy­lic acid
Source: Acta Crystallogr Sect E Struct Rep Online. 2010 Sep 25;66(Pt 10):o2633. doi: 10.1107/S1600536810037396 (PMC2983415; doi:10.1107/S1600536810037396)
Supplement: Supplementary file 2 [file e-66-o2633-Isup2.hkl]

# 
# h,k,l, Fc-squared, Fo-squared, sigma(Fo-squared) and status flag 
# 
data_I
_shelx_title ' S in P2(1)' 
_shelx_refln_list_code          4 
_shelx_F_calc_maximum       96.88 
_exptl_crystal_F_000       360.00 
_reflns_d_resolution_high  0.8328 
 
loop_ 
 _symmetry_equiv_pos_as_xyz 
 'x, y, z' 
 '-x, y+1/2, -z' 
 
_cell_length_a     6.4600 
_cell_length_b    10.6410 
_cell_length_c    12.4110 
_cell_angle_alpha  90.000 
_cell_angle_beta   94.520 
_cell_angle_gamma  90.000 
 
_shelx_F_squared_multiplier     1.000 
 
loop_ 
 _refln_index_h 
 _refln_index_k 
 _refln_index_l 
 _refln_F_squared_calc 
 _refln_F_squared_meas 
 _refln_F_squared_sigma 
 _refln_observed_status 
   1   0   0       46.36       64.92      1.91 o 
   2   0   0      398.48      419.63      6.28 o 
   3   0   0       41.43       39.95      2.65 o 
   4   0   0       77.60       76.38      3.90 o 
   5   0   0       86.59       79.45      4.69 o 
   6   0   0        9.77       18.80      3.47 o 
   7   0   0        1.48        9.16      2.52 o 
   1   1   0      488.41      550.00      5.69 o 
   2   1   0      762.04      747.67      9.48 o 
   3   1   0       59.98       75.51      3.47 o 
   4   1   0      260.62      226.17      6.61 o 
   5   1   0      550.49      532.81     11.14 o 
   6   1   0       60.34       73.45      4.83 o 
   7   1   0        3.80        0.83      2.67 o 
   0   2   0     7555.76     7324.87     86.88 o 
   1   2   0      636.95      704.18      7.26 o 
   2   2   0      419.42      422.21      6.66 o 
   3   2   0      193.29      186.14      5.34 o 
   4   2   0      193.84      181.70      6.07 o 
   5   2   0       88.32       84.11      4.94 o 
   6   2   0      218.36      245.31      8.48 o 
   7   2   0       22.62       13.55      3.53 o 
   1   3   0      796.21      818.88      8.78 o 
   2   3   0      178.15      162.90      4.97 o 
   3   3   0      441.66      485.90      8.48 o 
   4   3   0       27.00       18.10      2.47 o 
   5   3   0       15.83       12.69      2.85 o 
   6   3   0        1.44        6.47      2.66 o 
   7   3   0        0.19        3.20      3.20 o 
   0   4   0      437.42      438.91      6.94 o 
   1   4   0      642.12      577.29      8.23 o 
   2   4   0      666.12      669.33      9.47 o 
   3   4   0      297.37      332.29      7.35 o 
   4   4   0       21.40       15.64      2.24 o 
   5   4   0       22.36       24.49      3.11 o 
   6   4   0       91.15       99.29      6.38 o 
   7   4   0        0.75        6.13      3.04 o 
   1   5   0      543.75      458.02      9.28 o 
   2   5   0      117.07      101.62      1.35 o 
   3   5   0      435.77      474.38      9.27 o 
   4   5   0       54.19       40.98      3.24 o 
   5   5   0      100.41      100.23      5.32 o 
   6   5   0        0.62        1.49      2.17 o 
   7   5   0        0.30        2.28      2.11 o 
   0   6   0     1100.01     1191.35     13.94 o 
   1   6   0      237.36      266.37      6.70 o 
   2   6   0      106.72      116.72      4.78 o 
   3   6   0       22.47       25.06      2.67 o 
   4   6   0      187.48      180.80      6.68 o 
   5   6   0       45.37       45.45      4.18 o 
   6   6   0        4.92        5.46      2.50 o 
   1   7   0      127.73      121.04      5.25 o 
   2   7   0      157.81      122.17      1.76 o 
   3   7   0      214.17      193.55      6.93 o 
   4   7   0      119.02      125.99      6.23 o 
   5   7   0       54.46       51.04      4.48 o 
   6   7   0       18.10       17.54      2.82 o 
   0   8   0      371.67      383.26      9.55 o 
   1   8   0      355.60      352.06      9.14 o 
   2   8   0       30.54       39.78      3.67 o 
   3   8   0       44.99       27.71      3.44 o 
   4   8   0        6.07        5.19      2.78 o 
   5   8   0       13.39       21.98      3.20 o 
   6   8   0       30.10       30.75      3.85 o 
   1   9   0       36.70       57.17      4.29 o 
   2   9   0       27.90       21.23      1.57 o 
   3   9   0      252.41      228.72      2.18 o 
   4   9   0       16.45       15.83      4.27 o 
   5   9   0        3.60        0.89      2.86 o 
   0  10   0       11.23       13.82      2.33 o 
   1  10   0        0.27        4.33      2.15 o 
   2  10   0       35.71       26.77      3.85 o 
   3  10   0        1.38        0.00      2.49 o 
   4  10   0       19.80       16.79      2.50 o 
   1  11   0       83.74       86.06      6.96 o 
   2  11   0       24.09       19.99      2.37 o 
   3  11   0       14.45        2.53      2.38 o 
   0  12   0       77.47      105.22      6.79 o 
   1  12   0       14.73       14.43      3.47 o 
   2  12   0        5.51        4.90      3.34 o 
  -7   0   1        9.66        9.34      3.43 o 
  -6   0   1       19.90       25.82      3.90 o 
  -5   0   1        4.51        9.37      2.31 o 
  -4   0   1       49.69       67.10      3.85 o 
  -3   0   1     1592.67     1842.30     15.79 o 
  -2   0   1      522.20      610.83      7.65 o 
  -1   0   1     7696.91     7826.00     81.01 o 
   0   0   1      826.76      879.59     14.91 o 
   1   0   1      794.97      720.10      5.68 o 
   2   0   1     3062.86     2680.96     15.14 o 
   3   0   1        1.87        4.43      1.76 o 
   4   0   1        3.97        2.05      1.74 o 
   5   0   1      109.56      133.36      6.19 o 
   6   0   1       16.92       14.29      3.54 o 
   7   0   1       11.70       12.66      3.93 o 
  -7   1   1        4.03        6.82      3.34 o 
  -6   1   1       12.04       17.71      2.95 o 
  -5   1   1       48.82       52.63      4.00 o 
  -4   1   1        4.55        5.81      1.94 o 
  -3   1   1      765.71      793.11     10.36 o 
  -2   1   1     2780.12     3014.77     72.43 o 
  -1   1   1     3983.88     4056.51      0.71 o 
   0   1   1     2287.36     2462.86     85.03 o 
   1   1   1     1213.18     1202.83      9.34 o 
   2   1   1      192.93      183.36      4.13 o 
   3   1   1      899.02      874.53     10.21 o 
   4   1   1      818.27      822.47     12.52 o 
   5   1   1      276.43      334.37      9.71 o 
   6   1   1       26.51       31.46      4.36 o 
   7   1   1       28.25       34.04      4.44 o 
  -7   2   1       44.43       56.20      5.14 o 
  -6   2   1       55.33       46.56      4.53 o 
  -5   2   1       50.44       53.08      4.17 o 
  -4   2   1       51.97       51.66      3.43 o 
  -3   2   1      226.07      202.48      5.43 o 
  -2   2   1     3117.03     3313.79     18.54 o 
  -1   2   1     1382.94     1558.70     11.21 o 
   0   2   1      681.41      781.21     32.05 o 
   1   2   1      903.35      952.57      9.02 o 
   2   2   1     1668.33     1842.57     14.06 o 
   3   2   1      206.62      189.29      5.09 o 
   4   2   1       41.09       27.59      2.37 o 
   5   2   1       18.10       14.72      2.64 o 
   6   2   1       10.32       17.00      4.15 o 
   7   2   1       17.04       22.88      4.42 o 
  -7   3   1        0.28        0.68      2.83 o 
  -6   3   1       79.43       88.32      5.87 o 
  -5   3   1       92.41       99.54      5.36 o 
  -4   3   1      115.69       98.42      4.73 o 
  -3   3   1      811.60      854.52     11.32 o 
  -2   3   1      377.85      363.42      6.62 o 
  -1   3   1      494.32      489.16      6.97 o 
   0   3   1     1826.11     2013.79     29.42 o 
   1   3   1       43.15       33.21      1.44 o 
   2   3   1      186.69      236.31      5.60 o 
   3   3   1      334.27      347.44      8.79 o 
   4   3   1      216.96      229.98      6.61 o 
   5   3   1       39.31       41.96      3.28 o 
   6   3   1       17.39       16.37      2.95 o 
   7   3   1        2.71        1.80      2.90 o 
  -7   4   1       26.91       31.21      4.34 o 
  -6   4   1      146.27      148.62      7.40 o 
  -5   4   1       50.74       54.63      4.20 o 
  -4   4   1       61.02       70.81      4.24 o 
  -3   4   1      276.86      294.52      7.04 o 
  -2   4   1       81.77       61.37      3.15 o 
  -1   4   1      187.29      197.44      5.00 o 
   0   4   1       71.17       64.56      2.07 o 
   1   4   1      893.97      847.74      1.06 o 
   2   4   1       19.16       14.95      1.95 o 
   3   4   1       63.66       77.04      3.93 o 
   4   4   1       51.59       56.33      3.85 o 
   5   4   1       56.30       55.28      4.37 o 
   6   4   1       27.30       20.80      3.09 o 
   7   4   1       14.78        9.61      2.73 o 
  -7   5   1        1.60        2.13      2.75 o 
  -6   5   1       13.74       12.01      3.41 o 
  -5   5   1       16.75       18.99      3.10 o 
  -4   5   1      100.20      110.98      5.41 o 
  -3   5   1       14.21        9.55      1.90 o 
  -2   5   1      168.98      154.65      5.02 o 
  -1   5   1     1313.05     1402.46     14.17 o 
   0   5   1     1791.28     1801.75     93.57 o 
   1   5   1       21.66       14.60      1.99 o 
   2   5   1      222.96      190.52      1.00 o 
   3   5   1      256.34      275.35      7.17 o 
   4   5   1       25.16       22.72      3.13 o 
   5   5   1       67.75       80.07      5.08 o 
   6   5   1        3.45        5.15      3.07 o 
   7   5   1        3.22        2.29      2.91 o 
  -6   6   1       10.19       16.14      3.39 o 
  -5   6   1       22.23       32.13      3.96 o 
  -4   6   1       19.49       10.11      2.83 o 
  -3   6   1       58.47       58.40      3.90 o 
  -2   6   1      416.82      395.80      1.70 o 
  -1   6   1       69.86       75.79      3.91 o 
   0   6   1      184.32      196.08      4.13 o 
   1   6   1     1221.66     1209.83     14.48 o 
   2   6   1       89.92       97.70      4.34 o 
   3   6   1      191.12      158.30      6.08 o 
   4   6   1       83.55       76.45      4.62 o 
   5   6   1      176.96      208.11      7.70 o 
   6   6   1        0.36        3.15      2.22 o 
  -6   7   1       30.99       34.97      4.55 o 
  -5   7   1        4.63        9.97      2.64 o 
  -4   7   1      193.09      207.50      7.93 o 
  -3   7   1       55.29       55.36      4.01 o 
  -2   7   1       28.96       23.64      1.85 o 
  -1   7   1      138.39      129.66      5.40 o 
   0   7   1      396.57      409.27      6.45 o 
   1   7   1       19.77       20.45      2.60 o 
   2   7   1        6.12        0.78      2.02 o 
   3   7   1      380.41      408.34     10.17 o 
   4   7   1      185.75      169.16      7.06 o 
   5   7   1      109.56      107.59      6.28 o 
   6   7   1       19.67       19.06      3.53 o 
  -6   8   1       28.06       37.84      4.82 o 
  -5   8   1        4.28        6.88      3.11 o 
  -4   8   1       55.59       64.96      4.86 o 
  -3   8   1       18.83       16.70      1.89 o 
  -2   8   1      357.11      360.81      9.65 o 
  -1   8   1        5.82        8.59      2.02 o 
   0   8   1       41.61       38.76      2.47 o 
   1   8   1      251.53      211.64      8.94 o 
   2   8   1       71.56       72.08      4.71 o 
   3   8   1       10.22        1.20      1.91 o 
   4   8   1        5.52        6.97      2.49 o 
   5   8   1       49.16       40.80      4.34 o 
  -5   9   1        2.46        3.28      2.97 o 
  -4   9   1       36.12       49.99      4.49 o 
  -3   9   1      114.74      132.47      6.58 o 
  -2   9   1        4.70        0.00      1.95 o 
  -1   9   1      276.20      290.78      9.19 o 
   0   9   1       74.18       97.42      3.99 o 
   1   9   1       32.12       26.56      1.78 o 
   2   9   1       66.69       64.34      2.41 o 
   3   9   1       13.73       22.44      3.46 o 
   4   9   1       20.26       17.73      2.08 o 
   5   9   1       27.68       27.05      3.42 o 
  -4  10   1        4.21        0.62      2.64 o 
  -3  10   1       38.24       52.30      4.56 o 
  -2  10   1       65.92       36.50      4.61 o 
  -1  10   1        4.14        7.95      2.75 o 
   0  10   1       18.48       30.99      2.60 o 
   1  10   1      134.32      164.11      7.48 o 
   2  10   1       50.03       53.83      4.62 o 
   3  10   1        7.86       12.98      3.09 o 
   4  10   1       20.14       18.23      2.28 o 
  -3  11   1        5.43        0.94      2.45 o 
  -2  11   1       11.12        1.82      2.37 o 
  -1  11   1        7.74       16.33      3.14 o 
   0  11   1       63.18       79.46      5.42 o 
   1  11   1       18.31       17.59      3.09 o 
   2  11   1       20.99       17.94      2.43 o 
   3  11   1       21.57       17.70      2.21 o 
  -2  12   1       24.97       31.07      3.97 o 
  -1  12   1       40.01       32.43      3.02 o 
   0  12   1       33.50       40.05      3.20 o 
   1  12   1        1.22        2.30      2.58 o 
   2  12   1       25.62       23.47      5.01 o 
  -7   0   2        0.39        0.35      2.96 o 
  -6   0   2       81.96      100.47      6.23 o 
  -5   0   2      189.89      177.08      6.74 o 
  -4   0   2      372.00      375.83      8.45 o 
  -3   0   2       97.63       95.94      3.77 o 
  -2   0   2     2048.67     2023.92     13.42 o 
  -1   0   2     3193.42     3034.57      0.70 o 
   0   0   2     1375.37     1507.80     35.41 o 
   1   0   2        2.28        0.57      0.83 o 
   2   0   2      946.01      869.74      8.77 o 
   3   0   2        0.15        0.64      1.15 o 
   4   0   2       44.70       58.33      3.68 o 
   5   0   2      312.30      360.68     10.21 o 
   6   0   2       85.66      112.43      6.96 o 
   7   0   2        9.39        7.04      4.06 o 
  -7   1   2        6.04       13.32      3.29 o 
  -6   1   2       82.72       87.87      5.94 o 
  -5   1   2      193.52      211.68      7.51 o 
  -4   1   2       54.88       76.48      4.01 o 
  -3   1   2      657.38      652.54     10.85 o 
  -2   1   2      158.52      124.71      4.76 o 
  -1   1   2      298.13      315.39      4.79 o 
   0   1   2      299.86      348.42     15.95 o 
   1   1   2     9385.05     9327.43    111.74 o 
   2   1   2      510.55      551.67      7.53 o 
   3   1   2      481.33      498.09      7.86 o 
   4   1   2      340.98      316.29      7.56 o 
   5   1   2        7.48        7.15      2.66 o 
   6   1   2      120.71      132.94      7.76 o 
   7   1   2        3.98        4.59      3.26 o 
  -7   2   2       22.01       25.23      4.97 o 
  -6   2   2       14.24       21.03      3.88 o 
  -5   2   2      171.16      181.12      7.06 o 
  -4   2   2       21.15       15.79      2.28 o 
  -3   2   2      393.75      452.87      8.38 o 
  -2   2   2      928.63     1030.36     11.01 o 
  -1   2   2     4996.40     4940.91     81.49 o 
   0   2   2      544.49      616.72     17.05 o 
   1   2   2      463.73      522.79      6.87 o 
   2   2   2      352.17      328.51      6.10 o 
   3   2   2      508.79      569.86      9.05 o 
   4   2   2       52.45       61.83      3.39 o 
   5   2   2       84.75       62.47      4.14 o 
   6   2   2      181.81      171.34      8.23 o 
   7   2   2        2.07        3.01      3.75 o 
  -7   3   2       25.62       31.00      4.09 o 
  -6   3   2       44.15       42.02      4.29 o 
  -5   3   2      101.61      114.61      5.80 o 
  -4   3   2       14.07       19.58      2.60 o 
  -3   3   2      731.16      772.95     11.21 o 
  -2   3   2     1261.06     1299.21     12.97 o 
  -1   3   2       51.75       57.23      2.74 o 
   0   3   2      259.05      303.71      4.00 o 
   1   3   2      498.74      472.47      0.77 o 
   2   3   2      389.93      348.55      1.06 o 
   3   3   2      118.21       99.34      4.11 o 
   4   3   2      123.10      108.65      4.83 o 
   5   3   2      137.06      129.05      5.72 o 
   6   3   2       10.78        6.33      2.47 o 
   7   3   2       35.13       22.38      4.00 o 
  -7   4   2       16.01       16.92      4.38 o 
  -6   4   2       12.24        5.81      3.48 o 
  -5   4   2       11.53        8.32      2.94 o 
  -4   4   2      185.06      189.75      6.77 o 
  -3   4   2       29.62       27.98      2.68 o 
  -2   4   2      735.72      799.35     10.82 o 
  -1   4   2      860.56      895.22     10.80 o 
   0   4   2      617.24      658.76      0.84 o 
   1   4   2      578.65      619.78      9.08 o 
   2   4   2       27.79       38.06      2.70 o 
   3   4   2      396.05      421.88      9.00 o 
   4   4   2       24.11       38.10      3.39 o 
   5   4   2       35.18       42.50      3.69 o 
   6   4   2       14.57       15.70      2.67 o 
   7   4   2       26.59       30.57      3.45 o 
  -7   5   2        2.88        5.51      2.91 o 
  -6   5   2        7.98        3.82      2.70 o 
  -5   5   2       84.73       89.53      5.48 o 
  -4   5   2      143.30      170.40      6.56 o 
  -3   5   2      206.43      218.02      6.65 o 
  -2   5   2      530.54      489.62      1.43 o 
  -1   5   2       30.30       45.62      3.01 o 
   0   5   2      574.44      525.12      6.32 o 
   1   5   2      776.10      813.23     11.23 o 
   2   5   2      174.78      156.06      5.29 o 
   3   5   2      163.72      163.88      6.18 o 
   4   5   2       96.84      124.11      5.77 o 
   5   5   2       39.06       40.06      4.26 o 
   6   5   2       14.15       20.47      3.44 o 
  -6   6   2       17.05       25.93      4.06 o 
  -5   6   2        0.88        3.41      2.29 o 
  -4   6   2       53.73       54.83      4.12 o 
  -3   6   2       29.19       29.78      2.84 o 
  -2   6   2      569.19      524.10     10.06 o 
  -1   6   2       15.82       11.90      2.04 o 
   0   6   2      544.70      586.02      7.22 o 
   1   6   2      149.14      135.40      5.04 o 
   2   6   2        6.45        6.37      2.44 o 
   3   6   2      271.67      288.94      8.26 o 
   4   6   2      143.63      153.21      6.57 o 
   5   6   2       63.74       83.23      5.57 o 
   6   6   2       19.95       24.93      3.51 o 
  -6   7   2        7.77        4.48      3.98 o 
  -5   7   2       24.60       24.43      3.35 o 
  -4   7   2       85.42       91.50      5.33 o 
  -3   7   2      312.36      352.39      9.56 o 
  -2   7   2      624.36      554.55      1.82 o 
  -1   7   2       43.29       43.91      3.46 o 
   0   7   2       11.10       12.78      1.55 o 
   1   7   2      162.62      146.87      5.68 o 
   2   7   2      519.19      532.93     11.07 o 
   3   7   2      229.33      261.99      8.21 o 
   4   7   2        0.04        1.50      2.10 o 
   5   7   2       20.44       10.54      2.92 o 
   6   7   2        0.11        1.22      2.87 o 
  -6   8   2       13.18       14.57      3.66 o 
  -5   8   2        2.08        2.56      3.16 o 
  -4   8   2        4.71        5.88      2.42 o 
  -3   8   2      151.14      124.64      1.95 o 
  -2   8   2       47.61       36.90      1.81 o 
  -1   8   2        2.71        0.21      1.93 o 
   0   8   2      144.86      153.05      4.43 o 
   1   8   2       21.35       10.45      2.76 o 
   2   8   2        5.44        4.10      2.69 o 
   3   8   2      157.07      146.28      2.43 o 
   4   8   2      194.97      217.47      8.44 o 
   5   8   2       14.06       14.51      3.37 o 
  -5   9   2       27.80       46.10      4.70 o 
  -4   9   2       11.89        2.52      2.52 o 
  -3   9   2       10.01        8.48      3.14 o 
  -2   9   2       91.28       62.86      2.66 o 
  -1   9   2       36.72       49.24      4.15 o 
   0   9   2       35.21       33.76      8.45 o 
   1   9   2       93.37       86.94      5.21 o 
   2   9   2      143.44      189.17      2.17 o 
   3   9   2       26.85       24.21      2.53 o 
   4   9   2       20.52       21.94      2.69 o 
   5   9   2        2.06        5.34      2.61 o 
  -4  10   2        0.75        3.07      3.07 o 
  -3  10   2        6.96        3.83      2.72 o 
  -2  10   2       53.04       44.91      2.18 o 
  -1  10   2       32.60       51.77      4.59 o 
   0  10   2       76.02       85.15      3.95 o 
   1  10   2       25.00       22.49      4.76 o 
   2  10   2       41.06       61.29      5.22 o 
   3  10   2       12.95       19.59      3.16 o 
   4  10   2        2.43        1.21      2.34 o 
  -3  11   2       23.08       23.52      4.02 o 
  -2  11   2       11.17        0.61      2.07 o 
  -1  11   2       36.28       30.47      5.43 o 
   0  11   2        6.22        4.66      2.45 o 
   1  11   2       61.08       42.26      3.12 o 
   2  11   2        7.52        5.34      2.52 o 
   3  11   2        6.64        3.01      3.01 o 
  -2  12   2        5.49        5.60      2.91 o 
  -1  12   2       71.33       97.77      6.93 o 
   0  12   2        0.64        0.28      3.00 o 
   1  12   2       15.05       12.81      2.59 o 
   2  12   2       16.55       17.87      3.29 o 
  -7   0   3        0.19        1.73      2.65 o 
  -6   0   3       92.54      101.39      6.01 o 
  -5   0   3      117.52      123.47      5.77 o 
  -4   0   3        0.17        3.43      1.20 o 
  -3   0   3       50.75       60.90      3.03 o 
  -2   0   3      494.85      463.18      0.91 o 
  -1   0   3     1697.62     1643.05     11.52 o 
   0   0   3     5390.61     5062.13     84.43 o 
   1   0   3     2007.98     1757.76      1.05 o 
   2   0   3      138.18      144.00      4.00 o 
   3   0   3       34.47       29.54      1.16 o 
   4   0   3        5.42        7.41      1.82 o 
   5   0   3       78.19       49.06      2.17 o 
   6   0   3      211.73      248.76     10.39 o 
   7   0   3       17.63       16.91      4.50 o 
  -7   1   3        0.96        1.39      2.79 o 
  -6   1   3       68.95       71.02      6.01 o 
  -5   1   3       69.30       84.57      4.90 o 
  -4   1   3       69.36       75.38      4.15 o 
  -3   1   3      278.77      265.17      1.30 o 
  -2   1   3     1015.53     1100.24     10.90 o 
  -1   1   3      858.58      874.22      8.50 o 
   0   1   3      297.45      306.00      3.57 o 
   1   1   3     2035.58     2197.99     14.53 o 
   2   1   3       41.40       32.62      0.89 o 
   3   1   3     2192.14     2089.33     17.21 o 
   4   1   3        2.31        4.55      1.82 o 
   5   1   3        5.44        5.30      2.68 o 
   6   1   3        7.44       13.90      3.72 o 
   7   1   3       10.51        5.60      4.66 o 
  -7   2   3        9.09        7.44      3.43 o 
  -6   2   3        2.80        2.37      2.55 o 
  -5   2   3       34.38       36.59      3.83 o 
  -4   2   3        7.57       11.34      2.16 o 
  -3   2   3       28.34       38.02      2.80 o 
  -2   2   3     1938.78     1780.57      0.93 o 
  -1   2   3      257.76      210.13      4.71 o 
   0   2   3     2974.36     2912.37     96.17 o 
   1   2   3       84.94       95.10      3.27 o 
   2   2   3        8.75        0.00      1.07 o 
   3   2   3       16.49       20.62      2.31 o 
   4   2   3        7.14        6.61      2.55 o 
   5   2   3       84.62       96.26      4.90 o 
   6   2   3      108.95      138.75      6.85 o 
   7   2   3        4.21       10.48      3.28 o 
  -7   3   3        0.74        3.27      3.12 o 
  -6   3   3        2.41        0.29      2.50 o 
  -5   3   3      357.83      413.12     10.67 o 
  -4   3   3      460.99      466.74     10.15 o 
  -3   3   3      292.69      294.63      7.22 o 
  -2   3   3      415.27      444.51      1.07 o 
  -1   3   3       35.69       40.13      2.41 o 
   0   3   3      689.10      726.46     35.36 o 
   1   3   3      201.12      219.07      5.18 o 
   2   3   3      517.54      487.40      8.35 o 
   3   3   3     1229.68     1231.52     14.50 o 
   4   3   3      190.21      212.00      6.80 o 
   5   3   3       42.22       42.25      3.80 o 
   6   3   3       44.86       38.32      4.11 o 
   7   3   3        0.21        1.30      2.42 o 
  -7   4   3        3.23        8.12      3.46 o 
  -6   4   3        2.04        0.00      2.99 o 
  -5   4   3       35.99       28.70      3.81 o 
  -4   4   3        0.44        1.29      2.01 o 
  -3   4   3      701.81      726.17     11.74 o 
  -2   4   3       56.81       53.70      3.07 o 
  -1   4   3      785.88      756.85     10.34 o 
   0   4   3     1461.65     1163.70    807.09 o 
   1   4   3       77.71       68.72      3.18 o 
   2   4   3      496.86      428.01      1.47 o 
   3   4   3       32.36       51.70      3.45 o 
   4   4   3       19.14       35.58      3.08 o 
   5   4   3       28.29       22.42      3.04 o 
   6   4   3        5.98        8.52      2.19 o 
   7   4   3        1.70        2.75      2.20 o 
  -7   5   3        2.68        5.98      2.70 o 
  -6   5   3       37.23       37.63      4.90 o 
  -5   5   3      169.37      179.35      7.84 o 
  -4   5   3      174.13      166.71      6.74 o 
  -3   5   3      263.79      232.86      1.42 o 
  -2   5   3       67.59       66.15      3.97 o 
  -1   5   3      254.18      258.83      6.73 o 
   0   5   3      629.00      720.83     33.71 o 
   1   5   3      338.30      312.90      1.60 o 
   2   5   3      435.40      452.62      1.52 o 
   3   5   3      137.56      121.70      5.59 o 
   4   5   3      193.24      233.27      7.88 o 
   5   5   3       31.11       29.98      3.78 o 
   6   5   3       18.02       18.18      2.99 o 
  -6   6   3        1.25        3.26      3.26 o 
  -5   6   3       92.05       95.84      6.01 o 
  -4   6   3       77.13       79.42      5.25 o 
  -3   6   3       43.01       35.50      3.33 o 
  -2   6   3       69.94       70.03      4.05 o 
  -1   6   3      837.13      858.35     12.76 o 
   0   6   3      433.30      384.16    267.79 o 
   1   6   3      232.94      249.48      6.97 o 
   2   6   3      177.97      175.04      6.27 o 
   3   6   3       48.42       34.77      1.59 o 
   4   6   3      122.59      126.15      6.39 o 
   5   6   3       54.13       57.14      4.86 o 
   6   6   3       40.23       51.96      4.66 o 
  -6   7   3       15.60        5.96      3.74 o 
  -5   7   3        7.16        7.71      3.48 o 
  -4   7   3       88.42      104.79      5.69 o 
  -3   7   3      126.66      128.25      6.32 o 
  -2   7   3      483.98      424.50      1.74 o 
  -1   7   3      243.01      259.04      7.65 o 
   0   7   3       36.25       33.62      2.16 o 
   1   7   3       97.12       97.97      5.23 o 
   2   7   3      147.31      128.96      5.73 o 
   3   7   3       32.48       43.15      3.73 o 
   4   7   3       44.12       37.75      2.73 o 
   5   7   3       11.35       12.21      2.76 o 
   6   7   3        3.88        7.87      3.00 o 
  -5   8   3        7.10        9.09      3.14 o 
  -4   8   3       49.14       43.90      1.75 o 
  -3   8   3       15.57        6.40      2.61 o 
  -2   8   3       98.70      108.07      5.92 o 
  -1   8   3       69.49       90.52      4.96 o 
   0   8   3      382.32      284.07    183.06 o 
   1   8   3      245.48      271.18      8.48 o 
   2   8   3       80.05       86.03      4.89 o 
   3   8   3        2.56        5.29      2.43 o 
   4   8   3        7.39        9.57      3.00 o 
   5   8   3        8.16       15.08      3.35 o 
  -5   9   3       31.15       37.24      4.48 o 
  -4   9   3        4.62        8.92      2.69 o 
  -3   9   3       12.39       11.67      2.22 o 
  -2   9   3       29.84       23.08      2.39 o 
  -1   9   3       28.99       35.77      3.51 o 
   0   9   3       16.05       19.80      2.63 o 
   1   9   3        6.76        4.05      2.21 o 
   2   9   3       59.36       47.03      1.85 o 
   3   9   3        2.72        3.56      2.26 o 
   4   9   3       30.26       27.67      3.03 o 
   5   9   3        1.03        0.60      2.51 o 
  -4  10   3        5.41        2.92      2.79 o 
  -3  10   3       19.99       27.63      3.83 o 
  -2  10   3       64.12       40.46      2.47 o 
  -1  10   3       89.26      108.05      6.55 o 
   0  10   3       76.60       84.72      4.13 o 
   1  10   3       12.97       14.14      3.12 o 
   2  10   3       79.24      110.68      6.48 o 
   3  10   3        1.12        6.45      6.45 o 
   4  10   3       15.58       14.34      2.51 o 
  -3  11   3       11.21       14.61      3.15 o 
  -2  11   3        3.57        0.94      2.84 o 
  -1  11   3       16.60       25.30      3.62 o 
   0  11   3        7.21        9.40      1.78 o 
   1  11   3       26.48       23.98      4.24 o 
   2  11   3        0.67        2.20      2.20 o 
   3  11   3       63.03       39.04      2.58 o 
  -2  12   3       29.62       27.38      3.14 o 
  -1  12   3       46.47       41.75      5.31 o 
   0  12   3       12.23       21.54      3.51 o 
   1  12   3       40.08       44.59      5.20 o 
   2  12   3        3.83        2.37      2.49 o 
  -7   0   4       38.12       30.72      4.78 o 
  -6   0   4        2.91        0.56      2.68 o 
  -5   0   4      130.76      121.79      2.57 o 
  -4   0   4        4.60        4.12      1.94 o 
  -3   0   4        3.91        2.39      1.23 o 
  -2   0   4        3.92        1.04      1.08 o 
  -1   0   4     1126.32     1188.82     11.03 o 
   0   0   4     1224.72     1334.72      8.31 o 
   1   0   4     2617.29     2664.39     16.95 o 
   2   0   4        8.51        6.70      1.27 o 
   3   0   4        0.78        1.54      1.41 o 
   4   0   4      325.10      357.14      8.87 o 
   5   0   4       60.52       47.83      2.76 o 
   6   0   4       28.74       34.72      4.40 o 
   7   0   4       25.37       30.13      5.11 o 
  -7   1   4        8.30       12.38      3.35 o 
  -6   1   4       62.46       62.73      5.23 o 
  -5   1   4       27.60       18.45      2.09 o 
  -4   1   4      453.62      482.88     10.04 o 
  -3   1   4      146.84      140.44      4.83 o 
  -2   1   4      165.44      166.65      4.64 o 
  -1   1   4      279.64      269.13      5.28 o 
   0   1   4     2037.45     2308.52     31.60 o 
   1   1   4     1964.23     2040.08     15.46 o 
   2   1   4      836.86      904.46     11.18 o 
   3   1   4      472.05      461.65      8.83 o 
   4   1   4      310.66      301.64      1.42 o 
   5   1   4       20.59       15.86      3.33 o 
   6   1   4       41.15       34.70      4.81 o 
   7   1   4        6.73       13.79      4.15 o 
  -7   2   4       78.63       89.58      6.30 o 
  -6   2   4       24.08       28.73      3.80 o 
  -5   2   4      107.93      111.05      6.04 o 
  -4   2   4      107.69      101.46      4.85 o 
  -3   2   4       10.55        1.13      1.36 o 
  -2   2   4      668.57      671.95      1.98 o 
  -1   2   4      492.87      490.69      7.56 o 
   0   2   4      421.58      372.13     17.89 o 
   1   2   4      543.31      545.49      8.28 o 
   2   2   4      111.06       99.66      1.28 o 
   3   2   4       10.32       19.49      2.41 o 
   4   2   4       36.37       38.10      3.32 o 
   5   2   4       74.85       58.20      4.34 o 
   6   2   4       22.45       24.10      3.84 o 
   7   2   4       54.82       71.41      6.51 o 
  -7   3   4       11.73       12.50      3.80 o 
  -6   3   4       37.45       31.09      3.72 o 
  -5   3   4       59.03       59.92      4.98 o 
  -4   3   4       51.55       61.59      4.02 o 
  -3   3   4       46.55       59.92      3.47 o 
  -2   3   4      698.61      732.16     10.55 o 
  -1   3   4      150.03      163.76      4.87 o 
   0   3   4     1732.39     1770.07     24.43 o 
   1   3   4       25.72       23.63      2.16 o 
   2   3   4      454.64      508.07      9.05 o 
   3   3   4      383.62      414.22      8.82 o 
   4   3   4      176.86      194.37      6.76 o 
   5   3   4       89.48      106.49      5.50 o 
   6   3   4        9.04       10.81      2.48 o 
   7   3   4       22.33       15.72      4.00 o 
  -7   4   4       48.13       46.42      5.56 o 
  -6   4   4        1.19        1.95      2.85 o 
  -5   4   4      139.14      131.60      6.57 o 
  -4   4   4       29.43       28.94      3.19 o 
  -3   4   4      106.61      127.28      5.19 o 
  -2   4   4      116.63      117.90      4.79 o 
  -1   4   4     1092.86     1102.92     13.13 o 
   0   4   4      289.52      237.25    162.94 o 
   1   4   4      349.76      340.29      1.67 o 
   2   4   4      117.74      120.82      4.79 o 
   3   4   4      197.82      150.05      1.40 o 
   4   4   4       17.42       20.05      2.89 o 
   5   4   4       36.90       41.72      4.25 o 
   6   4   4        0.04        0.25      2.34 o 
  -6   5   4       48.54       57.28      5.15 o 
  -5   5   4       35.97       32.98      3.98 o 
  -4   5   4      183.84      179.51      7.01 o 
  -3   5   4      269.38      282.65      8.09 o 
  -2   5   4      160.63      152.32      1.58 o 
  -1   5   4      156.33      161.59      5.43 o 
   0   5   4        5.53        1.94      1.05 o 
   1   5   4      509.05      528.08      9.70 o 
   2   5   4      304.68      340.40      1.52 o 
   3   5   4       17.21       15.83      2.07 o 
   4   5   4      356.79      374.64     10.11 o 
   5   5   4       23.76       14.41      3.08 o 
   6   5   4       33.11       31.70      3.81 o 
  -6   6   4        6.03        9.00      2.99 o 
  -5   6   4       28.68       31.75      3.87 o 
  -4   6   4       85.83       67.84      2.57 o 
  -3   6   4      321.21      323.74      9.11 o 
  -2   6   4       15.62       26.67      2.72 o 
  -1   6   4      427.83      413.45      9.32 o 
   0   6   4       87.60       89.54      3.14 o 
   1   6   4      136.54      136.91      5.59 o 
   2   6   4      355.43      323.05      1.86 o 
   3   6   4      211.57      198.93      2.11 o 
   4   6   4        3.25        6.67      2.54 o 
   5   6   4        0.89        1.70      1.96 o 
   6   6   4       12.78       21.81      3.84 o 
  -6   7   4        3.42        0.00      2.89 o 
  -5   7   4        3.63        6.61      2.61 o 
  -4   7   4      119.01      133.96      6.71 o 
  -3   7   4      495.11      550.04     12.28 o 
  -2   7   4       31.93       23.85      2.07 o 
  -1   7   4      298.03      257.48      8.11 o 
   0   7   4        8.21        6.65      1.93 o 
   1   7   4      162.19      153.33      6.11 o 
   2   7   4        5.78        6.44      2.16 o 
   3   7   4        9.91        0.97      2.11 o 
   4   7   4      135.10      123.97      1.53 o 
   5   7   4       15.52        8.59      2.80 o 
  -5   8   4        2.41        7.27      2.24 o 
  -4   8   4       11.95        2.63      2.63 o 
  -3   8   4       86.02       63.60      1.86 o 
  -2   8   4      104.45       88.82      5.31 o 
  -1   8   4      175.11      221.16      7.71 o 
   0   8   4       37.11       12.78     11.97 o 
   1   8   4       90.07       99.93      5.51 o 
   2   8   4       50.02       43.61      3.87 o 
   3   8   4       93.22       72.49      2.01 o 
   4   8   4       62.03       49.56      2.55 o 
   5   8   4        5.10       10.85      2.44 o 
  -5   9   4       14.14       11.30      3.41 o 
  -4   9   4       72.84       92.57      6.10 o 
  -3   9   4        7.98        1.71      1.85 o 
  -2   9   4        1.63        0.54      2.29 o 
  -1   9   4        3.61        7.90      2.32 o 
   0   9   4       37.76       39.72      3.00 o 
   1   9   4       18.11       21.53      2.96 o 
   2   9   4       26.87       22.49      2.03 o 
   3   9   4       44.66       60.45      4.86 o 
   4   9   4       53.53       47.29      5.02 o 
  -4  10   4        1.80        1.30      2.35 o 
  -3  10   4       11.96        2.45      2.29 o 
  -2  10   4       69.00       54.01      2.19 o 
  -1  10   4       79.08       94.78      5.92 o 
   0  10   4       49.85       59.87      3.66 o 
   1  10   4        7.48        9.74      2.67 o 
   2  10   4       29.35       33.30      3.70 o 
   3  10   4       12.98        1.21      2.60 o 
   4  10   4       12.59        2.69      2.69 o 
  -3  11   4        4.49        2.55      2.52 o 
  -2  11   4        0.68        3.83      2.84 o 
  -1  11   4        2.10        3.80      2.58 o 
   0  11   4       27.00       32.42      5.32 o 
   1  11   4       18.61       26.02      3.67 o 
   2  11   4       29.34       23.25      2.69 o 
   3  11   4        5.78        0.96      2.76 o 
  -1  12   4        6.67       11.45      3.14 o 
   0  12   4       16.69       29.87      3.36 o 
   1  12   4       17.21       26.77      4.60 o 
  -7   0   5       24.00       37.44      4.22 o 
  -6   0   5       32.65       24.78      2.41 o 
  -5   0   5        9.11        3.42      2.54 o 
  -4   0   5        6.77        1.74      1.81 o 
  -3   0   5      436.84      406.61      8.24 o 
  -2   0   5       77.98       49.92      1.47 o 
  -1   0   5        0.55        0.70      1.41 o 
   0   0   5     1768.43     1681.15     84.29 o 
   1   0   5     2794.80     2526.58      1.24 o 
   2   0   5      137.70      150.92      4.98 o 
   3   0   5       19.18       17.60      2.60 o 
   4   0   5      920.60      881.12      1.97 o 
   5   0   5      235.00      205.72      2.76 o 
   6   0   5        3.30       10.77      3.47 o 
   7   0   5       58.18       61.64      7.07 o 
  -7   1   5       81.46       96.92      7.07 o 
  -6   1   5        4.18        7.10      3.53 o 
  -5   1   5      153.84      180.44      7.15 o 
  -4   1   5       90.75       66.25      1.66 o 
  -3   1   5       77.53       78.39      3.90 o 
  -2   1   5      842.36      834.89     11.02 o 
  -1   1   5      741.06      725.87      9.69 o 
   0   1   5      112.37      146.70      6.27 o 
   1   1   5      596.89      675.82      9.82 o 
   2   1   5     2391.44     2201.81      1.58 o 
   3   1   5       64.36       64.72      3.75 o 
   4   1   5        4.59        2.16      2.16 o 
   5   1   5       68.99       83.70      5.72 o 
   6   1   5      105.41       75.34      3.02 o 
   7   1   5        7.86        4.85      4.01 o 
  -7   2   5       12.29       11.83      4.39 o 
  -6   2   5        0.41        2.98      2.98 o 
  -5   2   5       83.73       76.94      5.35 o 
  -4   2   5       45.55       52.31      3.90 o 
  -3   2   5       77.28       95.89      4.50 o 
  -2   2   5     1305.37     1324.12      1.43 o 
  -1   2   5      426.08      428.51      7.88 o 
   0   2   5      414.83      437.63      5.61 o 
   1   2   5      412.12      438.21      8.18 o 
   2   2   5      141.67      167.21      5.39 o 
   3   2   5      142.81      131.42      5.17 o 
   4   2   5       76.45       81.03      4.57 o 
   5   2   5       40.62       32.51      2.72 o 
   6   2   5       72.65       70.03      5.80 o 
  -7   3   5       60.15       49.82      2.63 o 
  -6   3   5        5.58        8.15      3.19 o 
  -5   3   5       43.03       47.72      4.77 o 
  -4   3   5       71.82       51.17      1.70 o 
  -3   3   5       69.10       71.21      4.02 o 
  -2   3   5      332.79      355.54      7.86 o 
  -1   3   5      195.02      211.34      5.80 o 
   0   3   5       61.11       38.51      1.95 o 
   1   3   5      825.56      907.02     12.13 o 
   2   3   5        4.77        2.39      1.43 o 
   3   3   5       86.11       85.54      4.42 o 
   4   3   5      121.50       87.15      1.85 o 
   5   3   5        2.21        4.09      2.16 o 
   6   3   5       48.08       57.53      5.08 o 
  -7   4   5        1.65        2.30      3.10 o 
  -6   4   5       14.00       10.36      3.30 o 
  -5   4   5       96.92      101.87      6.00 o 
  -4   4   5       41.37       40.04      3.60 o 
  -3   4   5       68.48       76.57      4.47 o 
  -2   4   5      500.01      450.24      9.28 o 
  -1   4   5       47.59       42.11      3.06 o 
   0   4   5      230.78      163.28    114.47 o 
   1   4   5      550.60      519.27      9.69 o 
   2   4   5       89.05       84.11      4.42 o 
   3   4   5      122.73      151.75      5.98 o 
   4   4   5      189.61      168.67      2.01 o 
   5   4   5       93.73       63.43      2.34 o 
   6   4   5       53.21       38.33      4.22 o 
  -6   5   5       12.33       12.41      3.95 o 
  -5   5   5       56.69       50.38      5.19 o 
  -4   5   5        5.64       11.13      2.64 o 
  -3   5   5       99.60       99.08      5.05 o 
  -2   5   5       89.46       82.11      4.50 o 
  -1   5   5      135.81      135.34      5.29 o 
   0   5   5        3.67       11.38      1.48 o 
   1   5   5      912.47      866.99     13.24 o 
   2   5   5      152.39      152.40      5.91 o 
   3   5   5      106.22       71.39      1.68 o 
   4   5   5       79.63       77.56      2.68 o 
   5   5   5        8.00        5.18      2.51 o 
   6   5   5       36.09       38.69      4.42 o 
  -6   6   5        3.32        4.60      2.91 o 
  -5   6   5       19.04       31.97      4.03 o 
  -4   6   5       71.34       56.23      3.23 o 
  -3   6   5      111.06       94.69      1.93 o 
  -2   6   5      100.19       90.37      2.21 o 
  -1   6   5      146.51      144.24      5.99 o 
   0   6   5       93.59      122.56      3.85 o 
   1   6   5      470.61      467.63     10.28 o 
   2   6   5        4.86        2.62      1.70 o 
   3   6   5        5.53        5.03      2.66 o 
   4   6   5       28.65       21.40      2.68 o 
   5   6   5       27.78       23.61      2.22 o 
   6   6   5       20.73       16.84      3.66 o 
  -6   7   5       14.56       16.72      3.94 o 
  -5   7   5       61.88       44.64      2.65 o 
  -4   7   5       70.70       70.39      5.17 o 
  -3   7   5       42.86       39.27      4.74 o 
  -2   7   5      159.38      169.42      6.97 o 
  -1   7   5       10.42       13.65      2.51 o 
   0   7   5       23.08       22.31      2.94 o 
   1   7   5       94.86      127.59      5.88 o 
   2   7   5       46.90       32.25      2.34 o 
   3   7   5      121.72      113.83      6.26 o 
   4   7   5       73.15       80.84      5.27 o 
   5   7   5        9.15        1.79      2.84 o 
  -5   8   5        7.84       15.87      2.95 o 
  -4   8   5       93.17       65.48      2.29 o 
  -3   8   5        1.06        0.82      2.38 o 
  -2   8   5       79.54       85.25      2.05 o 
  -1   8   5       93.39      100.94      5.64 o 
   0   8   5       23.60       19.98      2.41 o 
   1   8   5      228.04      182.74      2.19 o 
   2   8   5       16.48       13.09      2.59 o 
   3   8   5       10.99       14.13      2.97 o 
   4   8   5       26.35       20.64      3.06 o 
   5   8   5       29.79       27.94      4.04 o 
  -5   9   5        9.32        2.42      3.44 o 
  -4   9   5       31.89       27.53      2.72 o 
  -3   9   5       21.36       18.72      2.70 o 
  -2   9   5       38.59       43.16      4.07 o 
  -1   9   5        8.50       12.54      2.74 o 
   0   9   5       26.86       30.34      2.57 o 
   1   9   5      105.55      108.46      6.12 o 
   2   9   5       37.18       47.41      4.35 o 
   3   9   5       70.60       72.80      5.33 o 
   4   9   5       33.93       43.76      4.64 o 
  -4  10   5       12.57       11.64      3.25 o 
  -3  10   5       22.78       31.89      4.07 o 
  -2  10   5        7.22       11.90      3.29 o 
  -1  10   5       18.30       11.91      3.34 o 
   0  10   5       43.41       52.82      3.35 o 
   1  10   5       21.44       23.99      3.75 o 
   2  10   5        8.67        1.77      2.71 o 
   3  10   5       30.06       24.99      4.17 o 
  -3  11   5        0.66        2.29      2.49 o 
  -2  11   5        7.11        0.66      2.02 o 
  -1  11   5       21.44       22.80      3.92 o 
   0  11   5       12.67       17.97      5.22 o 
   1  11   5        0.11        0.63      2.75 o 
   2  11   5        4.58        1.87      2.33 o 
   0  12   5       22.45       32.41      3.70 o 
  -7   0   6       32.90       43.87      5.03 o 
  -6   0   6       43.41       37.84      4.68 o 
  -5   0   6      152.43      166.45      7.35 o 
  -4   0   6      106.39       89.20      4.90 o 
  -3   0   6      751.05      769.71     12.33 o 
  -2   0   6     1010.13     1082.25     13.35 o 
  -1   0   6      352.75      408.55      7.95 o 
   0   0   6     1844.52     1743.96     11.63 o 
   1   0   6     1318.87     1449.18     15.21 o 
   2   0   6       44.41       44.52      3.28 o 
   3   0   6        2.34        1.41      1.71 o 
   4   0   6       46.97       64.73      5.00 o 
   5   0   6       54.98       49.15      5.46 o 
   6   0   6      242.63      278.42     11.94 o 
  -7   1   6       25.06       33.62      4.99 o 
  -6   1   6        4.66        4.27      3.11 o 
  -5   1   6       45.43       44.55      4.70 o 
  -4   1   6       62.54       70.57      4.53 o 
  -3   1   6      160.07      134.13      1.71 o 
  -2   1   6       36.55       42.17      3.04 o 
  -1   1   6       66.08       54.11      1.46 o 
   0   1   6     1002.64      986.78     13.11 o 
   1   1   6     1351.82     1332.08     15.00 o 
   2   1   6      479.84      468.53      1.52 o 
   3   1   6        3.95        7.46      2.37 o 
   4   1   6      128.18      144.47      6.68 o 
   5   1   6      173.22      179.23      8.23 o 
   6   1   6        5.15       10.45      4.31 o 
  -7   2   6       21.23       33.80      4.57 o 
  -6   2   6       16.61       15.16      2.69 o 
  -5   2   6        2.51        1.96      2.68 o 
  -4   2   6       18.73       16.43      2.64 o 
  -3   2   6      315.69      335.37      8.76 o 
  -2   2   6      430.06      403.76      1.77 o 
  -1   2   6      249.81      188.49      5.90 o 
   0   2   6      103.22      113.00      3.35 o 
   1   2   6      191.12      198.98      7.08 o 
   2   2   6      675.79      630.20     11.16 o 
   3   2   6      215.17      237.11      7.29 o 
   4   2   6       20.90       24.58      3.28 o 
   5   2   6       87.03       65.09      5.55 o 
   6   2   6      122.05      120.64      7.88 o 
  -7   3   6        0.72        0.39      3.31 o 
  -6   3   6       46.08       37.71      4.91 o 
  -5   3   6      100.15       91.63      2.37 o 
  -4   3   6       29.76       25.27      2.61 o 
  -3   3   6      191.07      168.48      1.94 o 
  -2   3   6       74.58       56.44      2.25 o 
  -1   3   6       25.09       36.20      3.03 o 
   0   3   6      433.74      430.29     22.08 o 
   1   3   6      124.01      114.99      4.12 o 
   2   3   6      123.30      114.86      1.75 o 
   3   3   6      208.28      226.98      7.49 o 
   4   3   6        9.94        0.97      2.35 o 
   5   3   6       59.74       63.94      5.32 o 
   6   3   6        0.53        4.21      2.13 o 
  -6   4   6        9.51        0.36      2.71 o 
  -5   4   6       30.51       26.21      2.60 o 
  -4   4   6        3.49        5.69      2.51 o 
  -3   4   6       13.50       12.05      2.49 o 
  -2   4   6      458.54      476.08     10.26 o 
  -1   4   6      299.02      243.68      7.33 o 
   0   4   6      129.94       66.71     45.34 o 
   1   4   6       73.23       80.72      4.50 o 
   2   4   6      215.58      249.63      7.52 o 
   3   4   6      150.38      150.49      7.32 o 
   4   4   6       17.64       14.79      2.84 o 
   5   4   6        2.03        3.29      3.29 o 
   6   4   6       22.36       13.52      3.87 o 
  -6   5   6       12.80       13.96      3.58 o 
  -5   5   6       50.28       44.27      2.96 o 
  -4   5   6      116.49       81.32      2.50 o 
  -3   5   6       11.06       17.15      2.75 o 
  -2   5   6       51.04       41.10      1.59 o 
  -1   5   6       74.02       76.10      4.40 o 
   0   5   6       72.79       69.00      2.99 o 
   1   5   6       90.43      113.22      5.28 o 
   2   5   6      164.41      155.13      1.99 o 
   3   5   6      361.07      377.47     10.16 o 
   4   5   6       19.80       32.08      3.70 o 
   5   5   6        9.05       15.57      3.08 o 
   6   5   6       16.08        9.92      3.81 o 
  -6   6   6        1.33        2.56      2.73 o 
  -5   6   6        4.90        3.60      3.38 o 
  -4   6   6        1.73        3.01      3.01 o 
  -3   6   6       30.88       23.92      3.52 o 
  -2   6   6      285.89      232.87      1.48 o 
  -1   6   6       18.22       13.39      2.51 o 
   0   6   6      185.27      184.28      7.91 o 
   1   6   6       64.37       54.57      4.21 o 
   2   6   6       71.55       59.58      2.15 o 
   3   6   6       19.39       16.34      2.29 o 
   4   6   6       14.96       22.98      3.63 o 
   5   6   6      147.44      148.71      7.61 o 
  -5   7   6       12.33        1.00      2.93 o 
  -4   7   6        0.82        3.91      2.34 o 
  -3   7   6        7.01        1.35      1.98 o 
  -2   7   6       75.76       60.32      5.14 o 
  -1   7   6      197.38      197.80      7.69 o 
   0   7   6      224.39      220.86      8.98 o 
   1   7   6       32.77       24.38      3.18 o 
   2   7   6      187.40      196.82      2.11 o 
   3   7   6      173.33      175.19      7.56 o 
   4   7   6        9.57       16.89      3.23 o 
   5   7   6       29.28       28.29      4.19 o 
  -5   8   6        2.53        1.38      2.47 o 
  -4   8   6       14.78       14.05      2.56 o 
  -3   8   6       25.29       22.05      3.39 o 
  -2   8   6      206.68      191.70      2.21 o 
  -1   8   6      199.29      192.37      7.96 o 
   0   8   6        7.63       10.43      2.07 o 
   1   8   6      104.37      109.41      6.46 o 
   2   8   6       18.43       16.34      2.19 o 
   3   8   6        6.72       10.51      2.88 o 
   4   8   6       23.77       21.07      3.34 o 
  -4   9   6       17.61       20.15      3.70 o 
  -3   9   6        8.34        7.07      3.19 o 
  -2   9   6        6.25        0.31      2.03 o 
  -1   9   6       16.82       20.02      3.49 o 
   0   9   6        2.27        5.11      1.80 o 
   1   9   6       17.30       16.28      3.27 o 
   2   9   6       29.46       25.48      3.50 o 
   3   9   6       74.83       84.89      5.74 o 
   4   9   6       61.87       76.96      5.68 o 
  -3  10   6        2.02        2.78      2.78 o 
  -2  10   6        8.93       10.73      2.97 o 
  -1  10   6       30.79       23.09      3.73 o 
   0  10   6       15.98        5.35      2.55 o 
   1  10   6       27.67       34.55      4.41 o 
   2  10   6       79.50       66.24      2.36 o 
   3  10   6        8.32       10.63      3.32 o 
  -2  11   6        5.83        0.68      2.66 o 
  -1  11   6        2.74        2.61      2.71 o 
   0  11   6       20.46       16.92      2.67 o 
   1  11   6        2.77       10.50      2.76 o 
   2  11   6       34.09       44.14      4.97 o 
  -7   0   7        2.60        1.58      3.54 o 
  -6   0   7       43.38       52.02      4.92 o 
  -5   0   7       45.83       49.40      4.74 o 
  -4   0   7      305.69      246.29      2.22 o 
  -3   0   7      293.96      312.06      8.43 o 
  -2   0   7       12.41       10.24      2.01 o 
  -1   0   7      154.69      131.03      5.00 o 
   0   0   7      436.45      418.74      6.39 o 
   1   0   7        5.63        4.83      2.00 o 
   2   0   7       40.89       52.53      3.70 o 
   3   0   7       64.99       59.00      2.32 o 
   4   0   7        0.18        2.01      2.94 o 
   5   0   7      335.43      349.36     12.65 o 
   6   0   7       67.17       75.88      7.08 o 
  -7   1   7       19.43       21.48      4.36 o 
  -6   1   7        1.43        2.82      3.16 o 
  -5   1   7       80.18       77.06      2.78 o 
  -4   1   7      188.75      207.19      7.76 o 
  -3   1   7       37.31       32.74      1.78 o 
  -2   1   7      253.31      266.83      7.57 o 
  -1   1   7        2.08       10.34      1.97 o 
   0   1   7      123.67      109.94      4.64 o 
   1   1   7      518.04      504.20     10.12 o 
   2   1   7      336.03      294.79      2.17 o 
   3   1   7      263.96      275.31      8.56 o 
   4   1   7      195.51      146.35      2.47 o 
   5   1   7       31.51       23.79      4.20 o 
   6   1   7        0.79        2.51      2.92 o 
  -7   2   7        0.11        4.44      2.77 o 
  -6   2   7       22.17       20.48      4.10 o 
  -5   2   7        0.07        0.32      2.65 o 
  -4   2   7       17.68       18.42      3.13 o 
  -3   2   7      143.09      175.00      6.63 o 
  -2   2   7      153.70      146.70      5.84 o 
  -1   2   7     1427.57     1322.46     16.46 o 
   0   2   7      492.09      525.37     12.73 o 
   1   2   7      164.41      199.25      6.76 o 
   2   2   7       90.72      108.72      5.29 o 
   3   2   7       97.25       79.81      2.34 o 
   4   2   7      154.28      177.77      7.63 o 
   5   2   7       91.77       92.60      5.92 o 
   6   2   7       17.69       19.17      4.23 o 
  -6   3   7       28.47       35.84      5.23 o 
  -5   3   7       58.54       44.64      3.00 o 
  -4   3   7      234.51      271.65      9.41 o 
  -3   3   7       60.59       48.48      2.18 o 
  -2   3   7        5.32        7.29      1.89 o 
  -1   3   7      155.06      145.90      5.94 o 
   0   3   7       12.45        4.72      7.19 o 
   1   3   7       12.82       12.25      2.60 o 
   2   3   7      199.74      244.36      1.99 o 
   3   3   7        2.77        2.41      2.41 o 
   4   3   7      164.99      198.23      2.63 o 
   5   3   7       35.01       36.58      4.51 o 
   6   3   7        8.83       16.87      3.22 o 
  -6   4   7        8.72       14.86      3.71 o 
  -5   4   7       30.82       28.24      2.95 o 
  -4   4   7       53.76       43.49      2.63 o 
  -3   4   7       40.18       42.75      4.12 o 
  -2   4   7        5.91        1.16      2.08 o 
  -1   4   7      327.05      325.35      9.06 o 
   0   4   7      667.84      457.24    320.54 o 
   1   4   7      279.38      290.29      8.68 o 
   2   4   7      143.53      138.20      6.31 o 
   3   4   7      211.00      162.97      2.50 o 
   4   4   7       34.75       22.30      3.31 o 
   5   4   7        7.87       10.06      2.54 o 
   6   4   7        3.83        7.58      3.59 o 
  -6   5   7        1.47        1.87      2.63 o 
  -5   5   7       51.24       65.79      5.51 o 
  -4   5   7      189.62      181.49      8.11 o 
  -3   5   7        3.10        3.72      2.00 o 
  -2   5   7       24.72       15.17      2.91 o 
  -1   5   7       41.81       56.07      4.32 o 
   0   5   7      201.79      195.11      6.47 o 
   1   5   7       36.76       38.20      3.72 o 
   2   5   7      142.56      122.17      2.52 o 
   3   5   7       79.56       84.47      5.31 o 
   4   5   7       66.77       64.21      3.02 o 
   5   5   7       27.67       29.14      4.04 o 
  -6   6   7        1.99        1.53      3.05 o 
  -5   6   7       27.23       42.80      4.43 o 
  -4   6   7        8.43        2.80      2.57 o 
  -3   6   7       41.87       56.27      4.71 o 
  -2   6   7       52.05       44.87      2.18 o 
  -1   6   7       48.12       57.49      4.32 o 
   0   6   7      180.76      207.86      9.96 o 
   1   6   7       34.63       25.67      3.70 o 
   2   6   7      122.54      126.39      6.45 o 
   3   6   7       25.70       19.83      3.74 o 
   4   6   7       40.17       54.53      4.75 o 
   5   6   7       51.56       54.98      4.71 o 
  -5   7   7        2.95        2.12      3.01 o 
  -4   7   7       24.99       29.28      3.79 o 
  -3   7   7       37.79       45.15      4.48 o 
  -2   7   7        9.39        8.65      2.92 o 
  -1   7   7       40.60       54.44      4.68 o 
   0   7   7      114.50      120.27      4.37 o 
   1   7   7       26.31       19.04      3.78 o 
   2   7   7      599.76      569.10      2.24 o 
   3   7   7       75.99       91.67      6.01 o 
   4   7   7       15.07       10.06      2.96 o 
   5   7   7        1.07        0.94      2.81 o 
  -5   8   7        0.80        1.81      2.90 o 
  -4   8   7        7.91       10.03      3.16 o 
  -3   8   7       54.60       39.00      2.19 o 
  -2   8   7      108.91       84.73      3.10 o 
  -1   8   7       48.18       49.83      4.79 o 
   0   8   7      159.42      155.54      5.24 o 
   1   8   7        5.66        9.23      2.86 o 
   2   8   7       12.34        1.44      2.47 o 
   3   8   7       25.52       22.98      3.27 o 
   4   8   7       17.91       14.76      2.62 o 
  -4   9   7       19.71       20.64      4.70 o 
  -3   9   7        6.12        8.12      2.55 o 
  -2   9   7       12.68        2.80      2.80 o 
  -1   9   7       21.71       16.09      3.29 o 
   0   9   7        3.33        2.26      1.62 o 
   1   9   7       25.41       30.79      3.91 o 
   2   9   7      103.73      113.80      6.53 o 
   3   9   7       47.44       53.60      5.01 o 
  -3  10   7        1.03        2.68      2.93 o 
  -2  10   7        8.40        7.24      2.76 o 
  -1  10   7       79.92       92.80      6.26 o 
   0  10   7       21.20       19.16      2.51 o 
   1  10   7       27.28       27.67      3.94 o 
   2  10   7        3.09        2.16      3.05 o 
  -1  11   7        7.00       15.43      3.46 o 
   0  11   7        4.35        2.86      3.94 o 
   1  11   7       17.85       24.86      3.61 o 
  -6   0   8        9.58        1.83      3.08 o 
  -5   0   8        0.29        2.55      2.98 o 
  -4   0   8      467.11      376.42      2.39 o 
  -3   0   8      188.23      183.36      7.01 o 
  -2   0   8      100.77       64.21      4.01 o 
  -1   0   8        9.00       13.14      2.64 o 
   0   0   8       15.98       23.12      2.02 o 
   1   0   8       68.55       51.97      3.85 o 
   2   0   8       51.81       52.67      4.16 o 
   3   0   8      140.12      133.20      6.78 o 
   4   0   8       36.15       39.03      4.30 o 
   5   0   8      126.45      117.54      9.85 o 
   6   0   8       38.60       41.54      6.00 o 
  -6   1   8       12.11       18.99      4.30 o 
  -5   1   8       78.74       91.61      6.07 o 
  -4   1   8       21.47       20.46      3.56 o 
  -3   1   8        1.71        2.21      1.65 o 
  -2   1   8        6.59        2.86      2.38 o 
  -1   1   8        6.41        9.42      2.25 o 
   0   1   8      120.43      139.43     10.62 o 
   1   1   8      672.90      676.56     12.65 o 
   2   1   8       29.22       26.33      2.01 o 
   3   1   8      365.08      353.66     10.40 o 
   4   1   8       20.18       22.46      2.76 o 
   5   1   8       19.56       15.77      4.00 o 
   6   1   8        0.52        5.86      4.19 o 
  -6   2   8        4.54        8.14      3.50 o 
  -5   2   8       10.78        6.83      3.96 o 
  -4   2   8       82.27       67.68      2.44 o 
  -3   2   8       99.36       85.29      5.47 o 
  -2   2   8      160.96      150.28      2.49 o 
  -1   2   8      227.61      259.27      8.49 o 
   0   2   8       13.57        4.73      1.40 o 
   1   2   8      576.17      606.93     12.43 o 
   2   2   8       56.04       45.61      4.00 o 
   3   2   8      231.79      197.45      2.37 o 
   4   2   8      169.59      154.09      7.89 o 
   5   2   8       19.02       19.37      3.47 o 
   6   2   8       31.64       36.37      4.95 o 
  -6   3   8       13.13       14.58      4.63 o 
  -5   3   8       34.79       44.11      5.22 o 
  -4   3   8       43.17       47.39      4.58 o 
  -3   3   8      109.67       95.04      2.48 o 
  -2   3   8       44.65       39.80      4.08 o 
  -1   3   8      281.24      240.25      8.20 o 
   0   3   8      201.19      120.23     86.36 o 
   1   3   8       44.58       49.81      4.43 o 
   2   3   8      184.52      140.14      1.94 o 
   3   3   8      166.59      172.36      7.54 o 
   4   3   8       45.21       45.64      4.33 o 
   5   3   8       16.80       27.61      4.10 o 
  -6   4   8        0.87        4.35      3.18 o 
  -5   4   8       25.23       33.25      4.41 o 
  -4   4   8      101.97       68.60      3.02 o 
  -3   4   8      172.92      171.60      7.35 o 
  -2   4   8      225.27      225.03      8.56 o 
  -1   4   8       42.99       48.91      4.43 o 
   0   4   8      112.95       82.89     61.65 o 
   1   4   8      115.75      115.39      5.90 o 
   2   4   8      305.45      331.73     10.23 o 
   3   4   8       13.37       11.01      3.14 o 
   4   4   8      115.83      126.25      6.86 o 
   5   4   8       18.33       25.70      4.03 o 
  -6   5   8        3.81        3.99      3.62 o 
  -5   5   8       36.35       50.98      5.16 o 
  -4   5   8       19.38       13.48      3.77 o 
  -3   5   8       43.76       38.93      2.40 o 
  -2   5   8       30.39       42.97      4.33 o 
  -1   5   8      219.78      242.50      9.14 o 
   0   5   8        8.41        5.62      1.82 o 
   1   5   8      298.73      285.16      9.63 o 
   2   5   8       37.82       35.42      2.28 o 
   3   5   8       32.08       20.57      4.07 o 
   4   5   8       89.01       94.20      6.29 o 
   5   5   8       42.13       31.07      4.31 o 
  -5   6   8        6.77        5.92      4.01 o 
  -4   6   8       85.97       66.68      5.69 o 
  -3   6   8       34.06       27.19      2.56 o 
  -2   6   8       19.37       14.39      2.63 o 
  -1   6   8        3.10        3.69      1.96 o 
   0   6   8      285.60      330.89     17.88 o 
   1   6   8       32.62       31.32      3.85 o 
   2   6   8      158.97      200.67      8.19 o 
   3   6   8       44.21       33.11      4.71 o 
   4   6   8       92.74       78.84      6.59 o 
   5   6   8       11.59       25.73      3.68 o 
  -5   7   8       12.34       16.14      3.92 o 
  -4   7   8        3.44        9.73      2.80 o 
  -3   7   8        5.23        6.83      2.80 o 
  -2   7   8      116.47      117.45      6.76 o 
  -1   7   8       23.01       29.12      3.75 o 
   0   7   8       78.98      104.24      4.66 o 
   1   7   8      331.32      337.06     10.86 o 
   2   7   8       28.84       24.30      4.58 o 
   3   7   8       38.24       36.73      4.08 o 
   4   7   8       29.95       38.46      4.45 o 
  -4   8   8        6.54       10.68      2.89 o 
  -3   8   8       29.62       29.62      4.27 o 
  -2   8   8        0.41        4.53      2.56 o 
  -1   8   8      129.46      142.65      7.34 o 
   0   8   8      114.77      112.32      5.60 o 
   1   8   8       16.77       14.90      3.60 o 
   2   8   8       24.24       31.16      4.05 o 
   3   8   8       47.12       43.18      4.41 o 
   4   8   8        7.55        9.86      2.71 o 
  -3   9   8        3.05        4.16      2.68 o 
  -2   9   8        1.37        2.70      2.52 o 
  -1   9   8       18.28       19.83      3.57 o 
   0   9   8       26.38       40.89      3.19 o 
   1   9   8       28.85       46.26      4.91 o 
   2   9   8       17.55       16.07      3.66 o 
   3   9   8        3.50        9.46      3.08 o 
  -2  10   8       52.48       48.11      5.09 o 
  -1  10   8       40.70       57.02      5.31 o 
   0  10   8       29.04       32.85      3.23 o 
   1  10   8       10.88        9.07      3.32 o 
   2  10   8        6.57        1.91      2.34 o 
  -6   0   9       10.60        2.34      3.62 o 
  -5   0   9       56.54       59.04      5.87 o 
  -4   0   9        3.71        1.22      2.05 o 
  -3   0   9       18.71       28.57      3.84 o 
  -2   0   9       21.33       34.61      3.35 o 
  -1   0   9       15.86        6.11      2.42 o 
   0   0   9      151.93      164.48      5.04 o 
   1   0   9        8.99        4.11      2.06 o 
   2   0   9        0.52        4.75      2.05 o 
   3   0   9       51.46       32.15      2.84 o 
   4   0   9      124.12      137.65      8.59 o 
   5   0   9       52.35       67.75      7.06 o 
  -6   1   9       28.12       35.18      4.85 o 
  -5   1   9       22.87       30.52      5.02 o 
  -4   1   9       49.03       54.08      5.40 o 
  -3   1   9       16.29       10.38      2.93 o 
  -2   1   9        8.19        7.13      2.56 o 
  -1   1   9       88.86      104.80      5.70 o 
   0   1   9      342.23      360.67     10.86 o 
   1   1   9       76.68       79.34      5.11 o 
   2   1   9      140.27      137.62      6.91 o 
   3   1   9      108.45      113.33      6.59 o 
   4   1   9        6.12       11.11      3.01 o 
   5   1   9       27.87       25.17      4.96 o 
  -6   2   9       10.69       11.72      4.34 o 
  -5   2   9       13.66       21.83      4.09 o 
  -4   2   9       37.39       31.40      3.81 o 
  -3   2   9      188.63      194.48      8.23 o 
  -2   2   9      247.65      237.15      8.81 o 
  -1   2   9       35.67       28.30      3.85 o 
   0   2   9      345.27      368.93     15.27 o 
   1   2   9        3.80        5.20      2.81 o 
   2   2   9      144.68      170.20      7.70 o 
   3   2   9       91.23      101.21      6.10 o 
   4   2   9       12.71       14.77      3.23 o 
   5   2   9       34.84       35.13      5.99 o 
  -6   3   9       22.99       35.70      5.33 o 
  -5   3   9       27.05       26.64      4.87 o 
  -4   3   9        1.21        1.02      2.60 o 
  -3   3   9       37.18       24.75      3.84 o 
  -2   3   9       42.07       56.98      4.75 o 
  -1   3   9      185.57      202.65      8.49 o 
   0   3   9      270.95      185.53    130.40 o 
   1   3   9      579.29      577.86     15.10 o 
   2   3   9      400.80      413.15     11.68 o 
   3   3   9       13.13       11.84      3.20 o 
   4   3   9        2.81        2.44      2.44 o 
   5   3   9       39.88       45.90      5.06 o 
  -6   4   9        8.39       11.95      3.56 o 
  -5   4   9       15.31       20.05      3.91 o 
  -4   4   9       73.34       49.00      2.43 o 
  -3   4   9      194.59      219.96      9.38 o 
  -2   4   9       30.88       41.26      4.35 o 
  -1   4   9       24.06       20.93      3.37 o 
   0   4   9      248.68      219.28    168.43 o 
   1   4   9       87.82       68.15      5.59 o 
   2   4   9       37.94       42.23      4.69 o 
   3   4   9       75.17       75.12      5.63 o 
   4   4   9       60.36       54.32      5.19 o 
   5   4   9       73.40       66.10      5.64 o 
  -5   5   9       19.85       23.04      4.41 o 
  -4   5   9       58.09       45.74      6.10 o 
  -3   5   9       88.56       83.58      6.73 o 
  -2   5   9        3.04        2.91      2.82 o 
  -1   5   9       51.52       55.13      5.10 o 
   0   5   9       70.60       87.37      4.16 o 
   1   5   9      444.72      451.50     12.60 o 
   2   5   9      148.18      184.33      8.36 o 
   3   5   9       19.07       27.74      3.64 o 
   4   5   9        6.75        0.34      2.83 o 
   5   5   9       10.96        8.69      3.82 o 
  -5   6   9        1.80        1.99      3.39 o 
  -4   6   9        5.25        2.99      2.95 o 
  -3   6   9       34.31       40.70      5.03 o 
  -2   6   9       39.93       39.77      4.44 o 
  -1   6   9      230.91      213.31      9.32 o 
   0   6   9       26.50       29.94      3.01 o 
   1   6   9      157.44      157.37      8.11 o 
   2   6   9       93.87       88.32      6.35 o 
   3   6   9       24.10       27.05      3.78 o 
   4   6   9       51.79       38.61      5.19 o 
  -4   7   9        4.71        3.01      3.17 o 
  -3   7   9       33.60       25.82      2.91 o 
  -2   7   9        5.59       11.18      3.57 o 
  -1   7   9      124.03      146.56      7.54 o 
   0   7   9       45.64       42.39      3.40 o 
   1   7   9       31.20       48.77      4.89 o 
   2   7   9       39.29       44.83      4.66 o 
   3   7   9       39.41       40.36      4.64 o 
   4   7   9       26.34       24.23      4.12 o 
  -4   8   9        4.14        2.31      3.51 o 
  -3   8   9       17.05       12.86      4.13 o 
  -2   8   9       23.71       23.51      4.18 o 
  -1   8   9       50.51       57.55      5.75 o 
   0   8   9        3.14        7.78      2.19 o 
   1   8   9        5.74        4.63      2.97 o 
   2   8   9       18.42       21.54      3.68 o 
   3   8   9       15.23       19.63      3.62 o 
  -3   9   9        6.67        5.21      4.02 o 
  -2   9   9       14.76       19.20      3.65 o 
  -1   9   9       13.05       15.44      3.36 o 
   0   9   9       32.27       38.83      3.35 o 
   1   9   9       44.68       39.26      4.70 o 
   2   9   9       10.29       11.30      3.12 o 
  -1  10   9        7.26        5.01      3.64 o 
   0  10   9        8.75       10.99      2.32 o 
  -6   0  10        5.06        2.49      3.37 o 
  -5   0  10        7.11        1.51      3.91 o 
  -4   0  10       12.83        1.67      2.43 o 
  -3   0  10       32.92       26.04      4.20 o 
  -2   0  10       18.72       34.58      4.10 o 
  -1   0  10      239.22      213.86      8.12 o 
   0   0  10      252.15      202.00      6.59 o 
   1   0  10       35.49       31.41      3.90 o 
   2   0  10       26.70       30.23      4.52 o 
   3   0  10       41.72       53.13      5.58 o 
   4   0  10       58.92       59.81      6.50 o 
   5   0  10       15.03        8.20      4.83 o 
  -6   1  10       25.31       26.57      5.23 o 
  -5   1  10       25.10       28.08      5.02 o 
  -4   1  10       69.99       84.65      6.81 o 
  -3   1  10       16.43        2.86      2.86 o 
  -2   1  10       39.12       38.94      4.25 o 
  -1   1  10       62.32       61.03      5.00 o 
   0   1  10      139.77      161.61      5.51 o 
   1   1  10        4.96        9.45      3.01 o 
   2   1  10      279.77      277.95      9.99 o 
   3   1  10        9.24        8.05      3.06 o 
   4   1  10       29.19       23.18      3.94 o 
   5   1  10        4.76        8.53      4.14 o 
  -6   2  10        6.60        8.07      3.81 o 
  -5   2  10       30.56       39.55      5.23 o 
  -4   2  10       23.18       27.12      4.65 o 
  -3   2  10       21.23       32.70      4.22 o 
  -2   2  10       94.05       92.56      6.15 o 
  -1   2  10      281.78      280.96     10.03 o 
   0   2  10       45.95       39.24      3.02 o 
   1   2  10       28.53       34.56      3.87 o 
   2   2  10       76.88       65.60      5.20 o 
   3   2  10        3.68        3.99      3.07 o 
   4   2  10       47.19       60.99      5.59 o 
   5   2  10       45.32       39.13      5.61 o 
  -5   3  10        1.14        3.41      3.79 o 
  -4   3  10        1.65        5.80      3.21 o 
  -3   3  10       15.29       19.96      4.22 o 
  -2   3  10        5.30        5.01      3.23 o 
  -1   3  10       97.69      115.25      7.29 o 
   0   3  10      491.24      409.66    279.54 o 
   1   3  10      126.16      113.67      6.97 o 
   2   3  10       86.05       88.34      6.27 o 
   3   3  10       51.35       52.37      5.40 o 
   4   3  10       86.28       75.47      6.27 o 
   5   3  10        3.39        1.19      3.31 o 
  -5   4  10       13.17        9.91      3.76 o 
  -4   4  10        4.84        5.58      3.14 o 
  -3   4  10       46.77       45.40      4.57 o 
  -2   4  10      141.94      141.03      8.05 o 
  -1   4  10      392.85      444.80     13.65 o 
   0   4  10        2.64        0.36      2.32 o 
   1   4  10       33.97       42.83      4.67 o 
   2   4  10       24.34       34.55      4.19 o 
   3   4  10       19.38       22.40      3.57 o 
   4   4  10        8.31        0.00      3.20 o 
  -5   5  10        8.05        4.32      4.07 o 
  -4   5  10       15.91       12.61      4.24 o 
  -3   5  10        9.21        8.46      3.86 o 
  -2   5  10       16.06        6.67      4.26 o 
  -1   5  10       27.95       31.96      5.71 o 
   0   5  10      122.03      132.39     10.27 o 
   1   5  10       47.02       55.35      5.00 o 
   2   5  10      146.61      132.89      7.64 o 
   3   5  10       48.64       51.73      5.81 o 
   4   5  10       13.85       17.70      4.36 o 
  -4   6  10        3.99        2.88      3.24 o 
  -3   6  10       28.72       23.24      4.60 o 
  -2   6  10       37.99       42.21      5.35 o 
  -1   6  10       51.09       59.65      5.47 o 
   0   6  10       13.96       21.04      2.85 o 
   1   6  10       30.37       37.39      4.76 o 
   2   6  10        1.84        0.69      2.95 o 
   3   6  10       23.61       30.99      4.32 o 
   4   6  10        2.45        5.39      2.86 o 
  -4   7  10       28.21       25.63      4.77 o 
  -3   7  10        1.77        3.04      3.04 o 
  -2   7  10       13.96       21.99      4.22 o 
  -1   7  10       10.77       11.54      3.76 o 
   0   7  10       31.87       31.86      3.05 o 
   1   7  10       25.78       29.53      4.34 o 
   2   7  10       11.00        1.41      3.17 o 
   3   7  10       39.04       28.08      4.94 o 
  -3   8  10       14.07       17.29      3.71 o 
  -2   8  10       10.87        3.60      3.60 o 
  -1   8  10       50.30       63.31      6.04 o 
   0   8  10       35.10       39.63      3.46 o 
   1   8  10       41.42       46.93      5.01 o 
   2   8  10       10.86       10.99      3.27 o 
  -2   9  10       24.57       28.17      4.80 o 
  -1   9  10        1.16        0.00      3.36 o 
   0   9  10       74.33       74.62      6.07 o 
   1   9  10       16.12       23.19      3.89 o 
  -5   0  11       36.84       41.60      5.49 o 
  -4   0  11        5.43        4.34      3.30 o 
  -3   0  11       48.93       42.57      4.85 o 
  -2   0  11      160.56      167.07      8.03 o 
  -1   0  11      199.60      214.34      8.81 o 
   0   0  11        0.70        5.50      1.99 o 
   1   0  11        8.66       15.53      3.50 o 
   2   0  11        3.16        6.18      2.52 o 
   3   0  11        0.26        0.78      3.05 o 
   4   0  11       75.14       74.11      7.35 o 
  -5   1  11        7.19        9.77      3.73 o 
  -4   1  11       26.99       20.13      4.82 o 
  -3   1  11       75.03       67.68      5.86 o 
  -2   1  11      136.13      117.61      7.17 o 
  -1   1  11      306.10      307.51     11.15 o 
   0   1  11       81.03       86.43      7.06 o 
   1   1  11       87.21       92.87      6.56 o 
   2   1  11       31.64       24.98      4.12 o 
   3   1  11       29.00       25.57      4.24 o 
   4   1  11       16.87       15.75      4.07 o 
  -5   2  11        5.90        0.43      4.49 o 
  -4   2  11       48.04       52.44      5.77 o 
  -3   2  11        1.20        0.35      2.95 o 
  -2   2  11      140.86      126.79      7.33 o 
  -1   2  11       65.70       79.02      6.11 o 
   0   2  11       16.75       30.86      3.01 o 
   1   2  11       22.91       33.69      4.47 o 
   2   2  11        7.36        6.59      3.66 o 
   3   2  11      117.95      105.23      7.27 o 
   4   2  11       80.07       89.03      7.14 o 
  -5   3  11       12.06       17.44      4.82 o 
  -4   3  11       19.38       18.44      4.71 o 
  -3   3  11       20.36       23.98      4.36 o 
  -2   3  11       59.74       49.41      5.79 o 
  -1   3  11      196.04      210.23      9.93 o 
   0   3  11      149.12      130.23     89.08 o 
   1   3  11       76.77       71.00      6.47 o 
   2   3  11        1.09        1.07      3.22 o 
   3   3  11      113.35      108.51      7.49 o 
   4   3  11       78.84       78.66      6.52 o 
  -5   4  11        7.41        7.46      4.07 o 
  -4   4  11       37.80       38.89      5.79 o 
  -3   4  11        2.15        2.91      3.87 o 
  -2   4  11       38.28       47.53      5.74 o 
  -1   4  11       43.26       44.64      5.35 o 
   0   4  11       28.29       17.14     12.47 o 
   1   4  11        1.42        1.81      2.51 o 
   2   4  11       35.99       38.59      5.07 o 
   3   4  11       49.37       39.58      5.03 o 
   4   4  11       59.12       70.26      6.28 o 
  -4   5  11       15.95       13.49      4.91 o 
  -3   5  11        4.22       15.54      3.67 o 
  -2   5  11       52.48       46.70      6.06 o 
  -1   5  11       43.89       45.59      5.59 o 
   0   5  11       68.28       83.61      4.77 o 
   1   5  11       29.07       33.23      4.96 o 
   2   5  11       16.89       17.70      4.31 o 
   3   5  11       55.97       64.66      6.19 o 
  -4   6  11        8.45        4.97      4.55 o 
  -3   6  11        1.47        0.00      4.19 o 
  -2   6  11       50.66       72.22      6.92 o 
  -1   6  11       16.15       20.11      4.49 o 
   0   6  11        6.25        3.42      3.53 o 
   1   6  11       20.67       27.34      4.81 o 
   2   6  11       41.14       35.50      5.57 o 
   3   6  11        2.22        3.41      3.31 o 
  -3   7  11        0.40        7.49      3.04 o 
  -2   7  11        2.38        3.05      4.00 o 
  -1   7  11        2.58        7.02      3.65 o 
   0   7  11       17.99       10.02      2.95 o 
   1   7  11       31.52       34.87      4.83 o 
   2   7  11       24.17       33.55      4.83 o 
  -2   8  11       37.03       33.93      5.68 o 
  -1   8  11       40.18       39.48      5.14 o 
   0   8  11       10.65       10.84      6.72 o 
   1   8  11       10.28        5.38      4.04 o 
  -5   0  12        3.78        5.47      3.44 o 
  -4   0  12        0.51        7.38      3.45 o 
  -3   0  12      452.55      464.13     14.18 o 
  -2   0  12      137.40       97.21      6.55 o 
  -1   0  12       22.53       23.86      4.01 o 
   0   0  12       43.89       45.18      3.50 o 
   1   0  12        8.61        3.24      2.99 o 
   2   0  12        4.28        4.63      4.12 o 
   3   0  12       38.17       36.57      5.39 o 
   4   0  12        1.63        0.98      4.05 o 
  -5   1  12        0.02        3.13      2.93 o 
  -4   1  12       14.78       19.63      4.07 o 
  -3   1  12       29.50       30.20      5.35 o 
  -2   1  12      137.93      150.95      8.72 o 
  -1   1  12       27.25       41.57      5.10 o 
   0   1  12       19.22       15.86      2.44 o 
   1   1  12       68.61       74.09      6.31 o 
   2   1  12       77.53       91.93      6.51 o 
   3   1  12       30.69       23.35      4.82 o 
   4   1  12        0.24        6.94      4.34 o 
  -4   2  12       12.43        5.32      3.91 o 
  -3   2  12       77.21       76.58      6.73 o 
  -2   2  12       40.49       56.12      5.62 o 
  -1   2  12       38.79       41.08      5.33 o 
   0   2  12       15.17        9.54      3.04 o 
   1   2  12        0.66        3.76      2.55 o 
   2   2  12       37.92       37.11      4.93 o 
   3   2  12      142.86      134.31      8.72 o 
  -4   3  12        8.77        1.84      4.05 o 
  -3   3  12       23.41       20.36      4.27 o 
  -2   3  12       15.28       20.38      4.88 o 
  -1   3  12       61.40       71.67      6.35 o 
   0   3  12       74.36       58.31     40.88 o 
   1   3  12       40.27       45.67      5.09 o 
   2   3  12       49.20       65.33      6.17 o 
   3   3  12       79.94       85.06      7.71 o 
  -4   4  12        5.52        4.62      4.62 o 
  -3   4  12       36.21       56.90      6.28 o 
  -2   4  12       34.31       42.34      6.13 o 
  -1   4  12       24.65       32.77      5.50 o 
   0   4  12        5.32        2.77      4.15 o 
   1   4  12        7.94        4.46      3.12 o 
   2   4  12        4.68        4.85      3.26 o 
   3   4  12       65.67       68.73      6.24 o 
  -3   5  12        7.27       10.96      4.01 o 
  -2   5  12        8.91       15.96      4.84 o 
  -1   5  12       18.98       28.70      5.00 o 
   0   5  12      120.81      145.29      6.25 o 
   1   5  12        3.36        1.65      4.48 o 
   2   5  12       26.04       30.56      4.94 o 
  -3   6  12       29.28       27.93      5.36 o 
  -2   6  12       29.35       30.70      5.48 o 
  -1   6  12       19.23       16.29      4.58 o 
   0   6  12       37.66       44.71      4.25 o 
   1   6  12       11.57       13.80      4.17 o 
   2   6  12        5.83        4.51      3.83 o 
  -2   7  12        0.61        1.44      3.61 o 
  -1   7  12        3.54        1.34      3.58 o 
   0   7  12       68.88       95.44      5.25 o 
   1   7  12       24.41       18.72      4.93 o 
  -4   0  13       57.79       40.64      5.64 o 
  -3   0  13       16.72       15.06      4.57 o 
  -2   0  13       13.30       13.61      4.25 o 
  -1   0  13       42.62       35.74      4.72 o 
   0   0  13        4.76        0.02      2.21 o 
   1   0  13       39.84       22.68      4.42 o 
   2   0  13       49.61       57.59      6.05 o 
   3   0  13       30.11       25.39      6.11 o 
  -4   1  13       15.13       26.13      4.58 o 
  -3   1  13       33.99       30.97      5.55 o 
  -2   1  13       24.65       20.76      4.67 o 
  -1   1  13        8.19        1.19      3.54 o 
   0   1  13       41.50       43.35      3.93 o 
   1   1  13       55.55       51.40      5.78 o 
   2   1  13       65.48       66.78      6.34 o 
   3   1  13       11.40       11.35      4.88 o 
  -4   2  13        8.33       11.36      3.82 o 
  -3   2  13       65.60       69.81      7.12 o 
  -2   2  13       53.00       50.24      6.11 o 
  -1   2  13       38.31       52.19      6.48 o 
   0   2  13        0.60        0.57      2.42 o 
   1   2  13        3.35        3.74      3.74 o 
   2   2  13       23.27       19.49      4.73 o 
   3   2  13       55.19       47.09      6.39 o 
  -3   3  13       17.83       28.26      5.10 o 
  -2   3  13        1.76        3.25      4.85 o 
  -1   3  13       43.77       38.72      5.88 o 
   0   3  13       26.34       20.45     21.24 o 
   1   3  13       37.09       42.71      5.81 o 
   2   3  13       97.29       84.71      7.02 o 
  -3   4  13       71.47       67.13      7.49 o 
  -2   4  13       38.93       49.26      6.21 o 
  -1   4  13        9.54       16.74      5.37 o 
   0   4  13       22.77       19.76     17.22 o 
   1   4  13       20.97       28.90      4.78 o 
   2   4  13        1.15        1.27      3.28 o 
  -2   5  13        1.30        1.00      4.26 o 
  -1   5  13       30.14       43.91      5.75 o 
   0   5  13       31.37       36.21      6.71 o 
   1   5  13       43.47       28.02      5.72 o 
  -1   6  13        8.75        5.88      5.08 o 
   0   6  13        4.66        2.79      3.06 o 
  -3   0  14       11.46        6.54      3.40 o 
  -2   0  14       18.37       17.01      3.75 o 
  -1   0  14       12.10        2.35      3.86 o 
   0   0  14       38.46       37.62      4.62 o 
   1   0  14        0.90        1.74      3.91 o 
   2   0  14       74.56       81.55      7.90 o 
  -3   1  14       31.55       25.25      5.61 o 
  -2   1  14       22.02       18.46      4.97 o 
  -1   1  14       27.48       14.88      4.41 o 
   0   1  14       14.52       11.51      3.72 o 
   1   1  14       41.92       35.30      5.74 o 
   2   1  14       14.15       16.94      4.21 o 
  -2   2  14       31.19       52.52      6.00 o 
  -1   2  14        3.90        5.09      3.75 o 
   0   2  14        4.25        3.19      2.43 o 
   1   2  14        0.12        0.89      3.59 o 
  -2   3  14       11.54       14.97      5.87 o 
  -1   3  14       40.79       52.02      7.01 o 
   0   3  14       15.23        6.12     12.03 o 
   1   3  14       62.71       64.71      7.22 o 
  -1   4  14       12.12        2.57      5.74 o 
   0   4  14        3.28        0.90      3.40 o 
                                                 
